# Supplementary material for: Quantifying the value of viral genomics when inferring who infected whom in the 2014–16 Ebola virus outbreak in Guinea
Source: Virus Evol. 2023 Mar 7;9(1):vead007. doi: 10.1093/ve/vead007 (PMC10013732; doi:10.1093/ve/vead007)
Supplement: vead007_Supp [file vead007_supp.zip]

Archive with 1 entries (1 files):
- Final_Supplementary_material.Robert.EBOV_Transmission_Chains_Reconstruction_AR_SH.docx
